# Supplementary material for: Single-Cell Image-Based Analysis Reveals Chromatin Changes during the Acquisition of Tamoxifen Drug Resistance
Source: Life (Basel). 2022 Mar 17;12(3):438. doi: 10.3390/life12030438 (PMC8950147; doi:10.3390/life12030438)
Supplement: Supplementary file 1 [file life-12-00438-s001.zip]

Archive with 1 entries (1 files):
- life-1628334-supplementary.pdf
